# Supplementary material for: Selecting Monoclonal Cell Lineages from Somatic Reprogramming Using Robotic-Based Spatial-Restricting Structured Flow
Source: Research (Wash D C). 2024 Mar 7;7:0338. doi: 10.34133/research.0338 (PMC10923610; doi:10.34133/research.0338)
Supplement: Supplementary 1 — Figs. S1 to S10 Tables S1 to S3 Movies S1 to S3 [file research.0338.f1.zip]

Archive with 5 entries (5 files):
- Supporting Information.pdf
- Video S1.mp4
- Video S2.mp4
- Video S3.mp4
- Video S4.mp4
